# Supplementary material for: Model-based virtual patient analysis of human liver regeneration predicts critical perioperative factors controlling the dynamic mode of response to resection
Source: BMC Syst Biol. 2019 Jan 16;13:9. doi: 10.1186/s12918-019-0678-y (PMC6335689; doi:10.1186/s12918-019-0678-y)
Supplement: Supplementary file 8 — Matlab code to generate the regeneration profiles and phase plane portrait for predicting the threshold of failure. (M 11 kb) [file 12918_2019_678_MOESM8_ESM.m]

function [t,cellfractions,molecularconc,G] = HumanLiverRegen()
% Author:       Babita Verma
% Date:         10/04/2017
%
% Description:  This code solves the system of equations govenrning liver
%               regeneration with the optimized parameters
%               for the human time-scale given in Table 1.
%
% Input:    To simulate, user needs to input the initial fraction of remnant liver
%           mass, metabolic load and/or cell death sensitivity values when prompted
%           on the workspace. Without user input, the code uses the default values of:
%           Initial fraction = [0.1:0.1:0.9 0.95]; Metabolic load (M) = 5.8206;
%           Cell death sensitivity (beta_ap) = 0.0045.
%
% Output:   Generates the regeneration profile for different initial fractions.
%           Also generates three phase portrait plots for a virtual patient with
%           the user-specified or default Metabolic load and Cell death sensitivity.
%
% Returns variables:    t: time in days post resection
%                       cellfractions:  the fraction of quiescent(Q),priming(P), and replicating
%                                       cells(R); matrix whose columns represent Q,P,R and rows denote time
%                                       point
%                       molecularconc:  the concentration of IE genes, GF,ECM,IL6, JAK, STAT3, SOCS3;
%                                       matrix whose columns represent molecular concentration and rows
%                                       time
%                       G:              relative cell mass; Vector
% 
%
% Citation: Babita K. Verma, Pushpavanam Subramaniam, Rajanikanth Vadigepalli,
%           "Model-based virtual patient analysis of human liver regeneration
%           predicts critical perioperative factors controlling
%           the dynamic mode of response to resection".


%% Main code begins

global eps Nss

%constant that accounts for senescent
eps = 0.01;

%initial steady state of non-senescent liver mass
Nss = 0.99;

%define default inital fractions of remnant liver mass:
initialFraction = [0.1:0.1:0.9 0.95];

%input initial fraction from user
user_initialFraction=input('Default initial fraction is [0.1:0.1:0.9 0.95]. \n To change the initial fraction, type the new value here else press enter: ');

%assigning user defined initial fraction to the variable initialFraction
if ~isempty(user_initialFraction)
    initialFraction = user_initialFraction;
end

%Table 1: Define model parameters from optimized parameters of ID71
k = zeros(41,1);
k(2)  = 5.8206;     % Metabolic load (M)
k(3)  = 1.4528;     % IL6 production (k_IL6)
k(4)  = 0.6878;     % IL6 mRNA degrad (kappa_IL6)
k(5)  = 20000;      % JAK activation rate (V_JAK)
k(6)  = 9999.9999;  % (k^JAK_M)
k(7)  = 0.1695;     % JAK degradation rate (kappa_JAK)
k(8)  = 1.9108;     % Conc. of monomeric STAT3 ([proSTAT3])
k(9)  = 749.9994;   % STAT3 activation rate (V_ST3)
k(10)  = 0.1715;     % (k^ST3_M)
k(11) = 0.0828;     % STAT3 degradation rate(kappa_ST3)
k(12) = 24000;      % SOCS3 activation rate (V_SOCS3)
k(13) = 6.4056e-4;     % (K^SOCS3_M)
k(14) = 0.3173;     % SOCS3 degradation (kappa_SOCS3)
k(15) = 0.0153;     % SOCS3 inhibition constant (K^SOCS3_l)
k(16) = 249.9992;   % IE response gene expression rate (V_IE)
k(17) = 17.9736;    % (K^IE_M)
k(18) = 4.9595;     % IE gene degrad (kappa_IE)
k(19) = 6.9843;     % ECM degrad by MMPs (k_deg)
k(20) = 32.9924;    % ECM degradation rate (kappa_ECM)
k(21) = 0.1014;     % GF production (k_GF)
k(22) = 0.2016;     % GF degradation(kappa_GF)
k(23) = 0.0589;     % GF uptake/production rate by ECM (k_up)
k(24) = 0.0072;     % Q to P conversion rate constant(k_QP)
k(25) = 0.0045;     % P to R conversion rate constant (k_PR)
k(26) = 0.0520;     % R to Q conversion rate constant (k_RQ)
k(27) = 0.0232;     % specifies length of mitotic cycle (k_prol)
k(28) = 0.0912;     % requiescence rate (k_req)
k(29) = 7.9493;     % (theta_req) for requiescence calc
k(30) = 2.9285;     % (beta_req) for requiescence calc
k(31) = 0.0982;     % apoptosis constant (k_ap)
k(32) = 0.0321;     % cell death threshold (theta_ap)
k(33) = 0.0045;     % cell death sensitivity  (beta_ap)
k(41) = 6.5259e-4;  % growth constant for cell mass (k_G)


%parameter under study : Metabolic load(k(2)) or cell death sensitivity(k(33))
%asking user to input metaboli load
user_M = input('\nDefault value of Metabolic load(M) is 5.8206. \n To change Metabolic load(M) input the new value here else press enter :');

%assign user defined Metabolic load to parameter vector k
if ~isempty(user_M)
    k(2) = user_M;
end

%asking user to input cell death sensitivity and assign it to the parameter vector k
user_betaap = input('\nDefault value of cell death sensitivity(\Beta_{ap}) is 0.0045. \n To change cell death sensitivity(\Beta_{ap}) input the new value here else press enter :');
if ~isempty(user_betaap)
    k(33) = user_betaap;
end

% calculations of Steady-State parameters
k(34) = -k(3)*k(2) + k(5)/(1+k(6)) + k(4); %-22.3; % TNF production
k(35) = -k(5)/(1+k(6)) + k(7); %-1.6; % JAK production
k(36) = -k(9)*k(8)^2/(k(8)^2+k(10)*(1+1/k(15))) + ...
    k(16)/(1+k(17)) + k(12)/(1+k(13)) + k(11); %2.39e4; % STAT3 production
k(37) = -k(12)/(1+k(13)) + k(14); %2.4e4; % SOCS production
k(38) = -k(16)/(1+k(17)) + k(18); %-8.16; % IE gene production
k(39) = k(19) + k(20); %40; % ECM production
k(40) = -k(21)*k(2)/(Nss+eps) + k(23) + k(22); %-1.6; % GF production

%Time range from t=0 to t=910 days (~2.5 years), convert to hours
tStart = 0;
tEnd = 910*24;
time = tStart:0.1:tEnd;

%define empty array to store the output
cellfractions_pp = zeros(length(time),3,length(initialFraction));
molecularconc_pp = zeros(length(time),7,length(initialFraction));
G_pp = zeros(length(time),1,length(initialFraction));

%loop to execute for different levels of resection
for i=1:length(initialFraction)
    fprintf("Running for remnant liver fraction : %.2f\n",initialFraction(i))
    k(1) = initialFraction(i);
    
    % Set initial hepatocyte states, cellfractions = (Q,P,R)
    % and concentrations, molecularconc = [IE,GF,ECM,TNF,JAK,STAT3,SOCS3]
    cellfractions = [k(1),0,0];
    molecularconc = ones(1,7);
    G = 1;
    x0 = [cellfractions,molecularconc,G]';
    
    % Call ODE solver
    options2 = odeset('NonNegative',1);
    [t,x] = ode15s(@(t,x)LiverRegenODE(t,x,k,x0), [tStart:.1:tEnd], x0,options2);
    
    % Organize results %
    
    % Remove negative values not used in calculations
    x(x(:,1) < 0,1) = 0;
    x(x(:,2) < 0,2) = 0;
    x(x(:,3) < 0,3) = 0;
    % End of removing negative values
    
    %results of present iteration
    cellfractions = x(:,1:3);
    molecularconc = x(:,4:10);
    G = x(:,11);
    
    %appending results of different levels of resection
    cellfractions_pp(:,1:3,i) = cellfractions(:,1:3);
    molecularconc_pp(:,1:7,i) = molecularconc;
    G_pp(:,:,i) = G;
    
end

%conversion of time from hours to days
t = t/24;

%rgb colorcode for 9 trajectories on phase plane
colorlist = [[153,153,153];[0,255,0];...
    [55,126,184];[77,175,74];[152,78,163];...
    [255,127,0];[0,0,0];[166,86,40];[247,129,191];[253,191,111];[202,178,214]]./255;


%plot regeneration profile
figure;hold on;
for i = 1:length(initialFraction)
    gh(i) = plot(t,cellfractions_pp(:,1,i)+G_pp(:,1,i).*(cellfractions_pp(:,2,i)+cellfractions_pp(:,3,i)),...
        'color',colorlist(i,:),'linewidth',1.2);
    plot(t(1),cellfractions_pp(1,1,i)+G_pp(1,1,i).*(cellfractions_pp(1,2,i)+cellfractions_pp(1,3,i)),...
        'o','MarkerFAceColor',colorlist(i,:),'MarkerEdgeColor',colorlist(i,:));
    legend_label{i} = num2str(initialFraction(i));
end
legend(gh,legend_label,'location','best')
set(gca,'FontSize',14);
xlabel('Time post resection (days)','FontSize',14);
ylabel('Fraction of Liver mass','FontSize',14);
ylim([-0.03 1.05]);xlim([-30 t(end)]);
title('Regeneration profile for varying levels of initial remnant liver fraction');
hold off;box on;


%figures of phase plane
%P vs R
figure;hold on;
xlabel('Fraction of hepatocytes in primed state (P)');ylabel('Fraction of proliferating hepatocytes (R)');
title('Phase plane','FontSize',16)
set(gca,'FontSize',14)
for i = 1:length(initialFraction)
    h(i) = plot(cellfractions_pp(:,2,i),cellfractions_pp(:,3,i),'Color',colorlist(i,:),'linewidth',1.5);
    plot(cellfractions_pp(1,2,i),cellfractions_pp(1,3,i),'o','MarkerFAceColor',colorlist(i,:),'MarkerEdgeColor',colorlist(i,:));
end
xlim([0 1]);
set(gcf,'Units','pixels','position',[0 0 500 400]);
box on;hold off

%Q vs P
figure;hold on;
xlabel('Fraction of hepatocytes in quiescent state (Q)');ylabel('Fraction of hepatocytes in primed state (P)');
title('Phase plane','FontSize',16)
set(gca,'FontSize',14)
for i = 1:length(initialFraction)
    plot(cellfractions_pp(:,1,i),cellfractions_pp(:,2,i),'Color',colorlist(i,:),'linewidth',1.5)
    plot(cellfractions_pp(1,1,i),cellfractions_pp(1,2,i),'o','MarkerFAceColor',colorlist(i,:),'MarkerEdgeColor',colorlist(i,:))
end
xlim([0 1]);
box on;hold off;
set(gcf,'Units','pixels','position',[0 0 500 400]);

%Q vs R
figure;hold on;
xlabel('Fraction of hepatocytes in quiescent state (Q)');ylabel('Fraction of proliferating hepatocytes (R)');
title('Phase plane','FontSize',16)
set(gca,'FontSize',14)
for i = 1:length(initialFraction)
    plot(cellfractions_pp(:,1,i),cellfractions_pp(:,3,i),'Color',colorlist(i,:),'linewidth',1.5)
    plot(cellfractions_pp(1,1,i),cellfractions_pp(1,3,i),'o','MarkerFAceColor',colorlist(i,:),'MarkerEdgeColor',colorlist(i,:))
end
xlim([0 1]);
box on;hold off;
set(gcf,'Units','pixels','position',[0 0 500 400]);


end
% End of HumanLiverRegen


%% ODE Function to solve
function dxdt = LiverRegenODE(t,x,k,x0)
% Set variable names
global eps

G = x(11);
Q = max(0,x(1)); P = max(0,x(2)); R = max(0,x(3));
N = (Q+G*(P+R))+eps; % Calculate N = Q + G(P+R) + epsilon
IE = x(4); GF = max(1,x(5)); ECM = x(6); TNF = x(7); JAK = x(8); STAT = x(9); SOCS = x(10);
IE0 = x0(4); GF0 = x0(5); ECM0 = x0(6); TNF0 = x0(7); JAK0 = x0(8); STAT0 = x0(9); SOCS0 = x0(10);

% Calculate sigmas
sr = 0.5*(1+tanh((k(29)-GF)/k(30))); % sigma_req
sa = 0.5*(1+tanh((k(32)-((N)/k(2)))/k(33))); % sigma_ap

% Calculate reaction rates
r1 = k(24)*(IE-IE0)*Q; % Priming of Quiescent cells
r2 = k(26)*ECM*R; % Replicating cell returning to Quiescence
r3 = k(28)*sr*P; % Requiescence of Primed cells
r4 = k(25)*(GF-GF0)*P; % Primed cells begining Replication
r5 = k(27)*R; % Doubling of Replicating cells
ra1 = k(31)*sa*Q; % Apoptosis of Quiescent cells
ra2 = k(31)*sa*P; % Apoptosis of Primed cells
ra3 = k(31)*sa*R; % Apoptosis of Replicating cells

r6 = k(3)*k(2)/(N); % TNF production by stimulus
r7 = k(5)*TNF/(TNF+k(6)); % TNF production of JAK
r8 = k(4)*TNF; % TNF degradation
r9 = k(7)*JAK; % JAK degredation
r10 = k(9)*JAK*k(8)^2/(k(8)^2+k(10)*(1+SOCS/k(15))); % STAT3 production by JAK
r11 = k(16)*STAT/(STAT+k(17)); % IE production by STAT3
r12 = k(12)*STAT/(STAT+k(13)); % SOCS3 production by STAT3
r13 = k(11)*STAT; % STAT3 degredation
r14 = k(14)*SOCS; % SOCS3 degredation
r15 = k(18)*IE; % IE degredation
r16 = k(19)*TNF*ECM; % ECM degredation by TNF activated MMPs
r17 = k(20)*ECM; % ECM degredation
r18 = k(21)*k(2)/N; % GF production by stimulus
r19 = k(23)*GF*ECM; % GF uptake/production by ECM
r20 = k(22)*GF; % GF degredation

% Set differential equations
dxdt(1) = -r1 + r2 + r3 - ra1; % Q Phase
dxdt(2) = r1 - r4 - r3 - ra2; % P Phase
dxdt(3) = r4 - r2 + r5 - ra3; % R Phase

dxdt(4) = r11 - r15 + k(38); % IE genes
dxdt(5) = r18 - r19 - r20 + k(40); % GF
dxdt(6) = -r16 - r17 + k(39); % ECM

dxdt(7) = r6 - r7 - r8 + k(34); % TNF
dxdt(8) = r7 - r9 + k(35); % JAK
dxdt(9) = r10 - r11 - r12 - r13 + k(36); % STAT3
dxdt(10) = r12 - r14 + k(37); % SOCS3

dxdt(11) = (k(2)/(N))*k(41) - k(2)*k(41); % Cell Mass (M)

dxdt = dxdt';
end
%End of LiverRegenODE
