# Supplementary material for: Model-based virtual patient analysis of human liver regeneration predicts critical perioperative factors controlling the dynamic mode of response to resection
Source: BMC Syst Biol. 2019 Jan 16;13:9. doi: 10.1186/s12918-019-0678-y (PMC6335689; doi:10.1186/s12918-019-0678-y)
Supplement: Supplementary file 11 — Matlab code for virtual patient cohort analysis. (M 11 kb) [file 12918_2019_678_MOESM11_ESM.m]

function [t,cellfractions,molecularconc,G] = HumanLiverRegen_virtual_patient_analysis()
% Author:       Babita Verma
% Date:         9/09/2017
%
% Description:  Solves the system of equations govenrning liver
%               regeneration with the optimized parameters for
%               human time-scale given in Table 1 and classifies
%               each virtual patient based on the extent of recovery.
% 
% Input:    To simulate, give the sample size of virtual patients and initial fraction of remnant liver
%           fraction as input to the function or the code uses the default values of: sample size (nruns) = 100; initial
%           fraction = 0.667.
%
% Output:   Generates the parameter space of metabolic load and cell death
%           sensitivity which shows classification of virtual patients as normal,
%           suppressed and liver failure class.
%
% Returns variables:    t: time in days post resection
%                       cellfractions:  the fraction of quiescent(Q),priming(P), and replicating
%                                       cells(R); matrix whose columns represent Q,P,R and rows denote time
%                                       point
%                       molecularconc:  the concentration of IE genes, GF,ECM,IL6, JAK, STAT3, SOCS3;
%                                       matrix whose columns represent molecular concentration and rows
%                                       time
%                       G:              relative cell mass; Vector
%
% citation: Babita K. Verma, Pushpavanam Subramaniam, Rajanikanth Vadigepalli,
%           "Model-based virtual patient analysis of human liver regeneration predicts
%           critical perioperative factors controlling the dynamic mode of response to resection".


%% Main code begins

global eps Nss

%define default sample size of virtual patient
nruns = 100;
%input sample size of virtual patient
user_nruns = input('\nDefault sample size of virtual patients is 100.\nTo change the sample size, type the new value here else press enter: ');
%assigning user defined sample size to nruns
if ~isempty(user_nruns)
    nruns = user_nruns;
end

%define default values of remnant liver fraction
initialFraction = 0.667;
%asking user to input initial fraction of remnant liver fraction
user_initialFraction = input('\nDefault fraction of remnant liver mass is 0.667.\nTo change the intial liver fraction, type the new value here else press enter : ');
%assigning user defined initial fraction
if ~isempty(user_initialFraction)
    initialFraction = user_initialFraction;
end

%generate sobol sequence
[seq1,seq2] = Sobolsample(nruns);

%constant that accounts for senescent
eps=0.01;
%initial steady state of liver mass
Nss=0.99;

% Table 1:  Define model parameters
k = zeros(41,1);
k(1) = initialFraction; %remnant liver fraction
k(2)  = 5.8206;     % Metabolic load (M)
k(3)  = 1.4528;     % IL6 production (k_IL6)
k(4)  = 0.6878;     % IL6 mRNA degrad (kappa_IL6)
k(5)  = 20000;      % JAK activation rate (V_JAK)
k(6)  = 9999.9999;  % (k^JAK_M)
k(7)  = 0.1695;     % JAK degradation rate (kappa_JAK)
k(8)  = 1.9108;     % Conc. of monomeric STAT3 ([proSTAT3])
k(9)  = 749.9994;   % STAT3 activation rate (V_ST3)
k(10)  = 0.1715;     % (k^ST3_M)
k(11) = 0.0828;     % STAT3 degradation rate(kappa_ST3)
k(12) = 24000;      % SOCS3 activation rate (V_SOCS3)
k(13) = 6.4056e-4;     % (K^SOCS3_M)
k(14) = 0.3173;     % SOCS3 degradation (kappa_SOCS3)
k(15) = 0.0153;     % SOCS3 inhibition constant (K^SOCS3_l)
k(16) = 249.9992;   % IE response gene expression rate (V_IE)
k(17) = 17.9736;    % (K^IE_M)
k(18) = 4.9595;     % IE gene degrad (kappa_IE)
k(19) = 6.9843;     % ECM degrad by MMPs (k_deg)
k(20) = 32.9924;    % ECM degradation rate (kappa_ECM)
k(21) = 0.1014;     % GF production (k_GF)
k(22) = 0.2016;     % GF degradation(kappa_GF)
k(23) = 0.0589;     % GF uptake/production rate by ECM (k_up)
k(24) = 0.0072;     % Q to P conversion rate constant(k_QP)
k(25) = 0.0045;     % P to R conversion rate constant (k_PR)
k(26) = 0.0520;     % R to Q conversion rate constant (k_RQ)
k(27) = 0.0232;     % specifies length of mitotic cycle (k_prol)
k(28) = 0.0912;     % requiescence rate (k_req)
k(29) = 7.9493;     % (theta_req) for requiescence calc
k(30) = 2.9285;     % (beta_req) for requiescence calc
k(31) = 0.0982;     % apoptosis constant (k_ap) 
k(32) = 0.0321;     % cell death threshold (theta_ap) 
k(33) = 0.0045;     % cell death sensitivity  (beta_ap) 
k(41) = 6.5259e-4;  % growth constant for cell mass (k_G) 

%upper and lower bound for the two sensitive parameters: Metabolic load (M) and
%cell death sensitivitiy(theta_ap)
para_lb = [0.1*k(2) 0.1*k(33)];
para_ub = [3*k(2) 45*k(33)];

%sequence of the two parameter sets using sobol sampling
M_seq = para_lb(1)+(para_ub(1)-para_lb(1)).*seq1;
betaap_seq = para_lb(end)+(para_ub(end)-para_lb(end)).*seq2;

%initialize variables to store failed and sucessful integration info
failedintegration = zeros(1,nruns);
l1 = 1;l2 = 1;
success=zeros(1,nruns);

iter = [1:length(M_seq)];

%initialize the timespan for simulations
tStart = 0;
tEnd = 910*24; %convert hours to days

%simulate for each virtual patient
for j = 1:length(iter)
    try
        i(j) = iter(j);
        fprintf('Running virtual patient simulation: patient #%d for resection of %.2f \n',i(j), (1-initialFraction));
        k(2) = M_seq(i(j));
        k(33) = betaap_seq(i(j));
        % k(32) = k(32)*20.8217/k(2); % Scale the apoptosis response
        
        
        % Table 3: Steady-State parameters
        k(34) = -k(3)*k(2) + k(5)/(1+k(6)) + k(4); %-22.3; % TNF production
        k(35) = -k(5)/(1+k(6)) + k(7); %-1.6; % JAK production
        k(36) = -k(9)*k(8)^2/(k(8)^2+k(10)*(1+1/k(15))) + ...
            k(16)/(1+k(17)) + k(12)/(1+k(13)) + k(11); %2.39e4; % STAT3 production
        k(37) = -k(12)/(1+k(13)) + k(14); %2.4e4; % SOCS production
        k(38) = -k(16)/(1+k(17)) + k(18); %-8.16; % IE gene production
        k(39) = k(19) + k(20); %40; % ECM production
        k(40) = -k(21)*k(2)/(Nss+eps) + k(23) + k(22); %-1.6; % GF production
        
        
        % Set initial hepatocyte states, cellfractions = (Q,P,R)
        % and concentrations, molecularconc = [IE,GF,ECM,TNF,JAK,STAT3,SOCS3]
        cellfractions = [k(1),0,0];
        molecularconc = ones(1,7);
        G = 1;
        x0 = [cellfractions,molecularconc,G]';
        
        
        %disp('Inside ode solver');
        % Call ODE solver
        [t,x] = ode15s(@(t,x)LiverRegenODE(t,x,k,x0), [tStart:.1:tEnd], x0);
        %disp('Outside ode solver');
        
        % Remove negative values not used in calculations
        x(x(:,1) < 0,1) = 0;
        x(x(:,2) < 0,2) = 0;
        x(x(:,3) < 0,3) = 0;
        
        % Organize results
        cellfractions = x(:,1:3);
        molecularconc = x(:,4:10);
        G = x(:,11);
        
        cellfractions_pp(:,1:3,l1) = cellfractions;
        molecularconc_pp(:,1:7,l1) = molecularconc;
        G_pp(:,:,l1) = G;
        
        %calculating liver mass fraction
        Nf(:,1,l1) = x(:,1)+x(:,11).*(x(:,2)+x(:,3));
        
        %storing successful iteration info
        success(l1) = i(j);
        l1 = l1+1;
        
    catch
        %storing failed iteration info
        failedintegration(l2) = i(j);
        fprintf('error occurred at : %d\n',i(j))
        l2 = l2 + 1;
        
    end
    
end

%changing time to days
t = t/24;

%storing the address of success and failed integration
successad(1,1:(l1-1)) = success(1,1:(l1-1));
failureintegrationad(1,1:(l2-1)) = failedintegration(1,1:(l2-1));

%l1
%calculating the case of liver failure
time_lf = find(t == 730,1); %2 years address
livermass2yr = Nf(time_lf,1,:);
address_liverfailure = find(livermass2yr<0.1);

%iter
%finding address of recovered patient
liverfail_paraset_ad = successad(address_liverfailure);
common = intersect(liverfail_paraset_ad,successad);
liver_recovered = setxor(successad,common);

%l1
%storing all the recovered patients information
address_liver_recovered = zeros(1,length(liver_recovered));
for j = 1:length(liver_recovered)
    address_liver_recovered(j) = find(successad == liver_recovered(j));
end


%finding the address of different category patients by excluding liver failure
%case
finallivermass = Nf(end,1,address_liver_recovered);
address_suppressed = address_liver_recovered(find(finallivermass < 0.90));
address_normal = address_liver_recovered(find((finallivermass >= 0.90)&(finallivermass <= 1.1)));


%finallivermass in 2D matri
Nf2d(:,1:(l1-1)) = Nf(:,1,1:(l1-1));
clear Nf;

%parameter space
figure
set(gca,'FontSize',12);
hold on;box on;
plot(M_seq(successad(address_liverfailure)),betaap_seq(successad(address_liverfailure)),'ro','MarkerFaceColor','r');
plot(M_seq(successad(address_normal)),betaap_seq(successad(address_normal)),'o','MarkerFaceColor',[0 153/255 0],'MarkerEdgeColor',[0 153/255 0]);
plot(M_seq(successad(address_suppressed)),betaap_seq(successad(address_suppressed)),'bo','MarkerFaceColor','b');
xlabel('Metabolic load (M)');ylabel('Cell death sensitivity (\beta_{ap})');
legend('Liver failure','Normal growth','Suppressed growth','Location','Best')
title('Parameter space');

end


%% ODE Function to solve
function dxdt = LiverRegenODE(t,x,k,x0)

global eps
% Set variable names
G = x(11);
Q = max(0,x(1)); P = max(0,x(2)); R = max(0,x(3)); 
N = (Q+G*(P+R))+eps; % Calculate N = Q + G(P+R) + epsilon
IE = x(4); GF = max(1,x(5)); ECM = x(6); TNF = x(7); JAK = x(8); STAT = x(9); SOCS = x(10);
IE0 = x0(4); GF0 = x0(5); ECM0 = x0(6); TNF0 = x0(7); JAK0 = x0(8); STAT0 = x0(9); SOCS0 = x0(10);

% Calculate sigmas
sr = 0.5*(1+tanh((k(29)-GF)/k(30))); % sigma_req
sa = 0.5*(1+tanh((k(32)-((N)/k(2)))/k(33))); % sigma_ap

% Calculate reaction rates
r1 = k(24)*(IE-IE0)*Q; % Priming of Quiescent cells
r2 = k(26)*ECM*R; % Replicating cell returning to Quiescence
r3 = k(28)*sr*P; % Requiescence of Primed cells
r4 = k(25)*(GF-GF0)*P; % Primed cells begining Replication
r5 = k(27)*R; % Doubling of Replicating cells
ra1 = k(31)*sa*Q; % Apoptosis of Quiescent cells
ra2 = k(31)*sa*P; % Apoptosis of Primed cells
ra3 = k(31)*sa*R; % Apoptosis of Replicating cells

r6 = k(3)*k(2)/(N); % TNF production by stimulus
r7 = k(5)*TNF/(TNF+k(6)); % TNF production of JAK
r8 = k(4)*TNF; % TNF degradation
r9 = k(7)*JAK; % JAK degredation
r10 = k(9)*JAK*k(8)^2/(k(8)^2+k(10)*(1+SOCS/k(15))); % STAT3 production by JAK
r11 = k(16)*STAT/(STAT+k(17)); % IE production by STAT3
r12 = k(12)*STAT/(STAT+k(13)); % SOCS3 production by STAT3
r13 = k(11)*STAT; % STAT3 degredation
r14 = k(14)*SOCS; % SOCS3 degredation
r15 = k(18)*IE; % IE degredation
r16 = k(19)*TNF*ECM; % ECM degredation by TNF activated MMPs
r17 = k(20)*ECM; % ECM degredation
r18 = k(21)*k(2)/N; % GF production by stimulus
r19 = k(23)*GF*ECM; % GF uptake/production by ECM
r20 = k(22)*GF; % GF degredation

% Set differential equations
dxdt(1) = -r1 + r2 + r3 - ra1; % Q Phase
dxdt(2) = r1 - r4 - r3 - ra2; % P Phase
dxdt(3) = r4 - r2 + r5 - ra3; % R Phase

dxdt(4) = r11 - r15 + k(38); % IE genes
dxdt(5) = r18 - r19 - r20 + k(40); % GF
dxdt(6) = -r16 - r17 + k(39); % ECM

dxdt(7) = r6 - r7 - r8 + k(34); % TNF
dxdt(8) = r7 - r9 + k(35); % JAK
dxdt(9) = r10 - r11 - r12 - r13 + k(36); % STAT3
dxdt(10) = r12 - r14 + k(37); % SOCS3

dxdt(11) = (k(2)/(N))*k(41) - k(2)*k(41); % Cell Mass (M)

dxdt = dxdt';
end


%% generate Sobol sample
function [seq1,seq2] = Sobolsample(nruns)
p = sobolset(2);
p = scramble(p,'MatousekAffineOwen');
sobol=net(p,nruns);

%creating sample of size nruns for the two parameters
seq1 = sobol(:,1);
seq2 = sobol(:,2);

end
%   End of Sobolsample
